# Supplementary material for: Monitoring of over-the-counter (OTC) and COVID-19 treatment drugs complement wastewater surveillance of SARS-CoV-2
Source: J Expo Sci Environ Epidemiol. 2023 Dec 5;34(3):448–56. doi: 10.1038/s41370-023-00613-2 (PMC11222153; doi:10.1038/s41370-023-00613-2)
Supplement: Supplementary file 1 — Supplementary Figures and Tables [file 41370_2023_613_MOESM1_ESM.xlsx]

## Sheet: Table S1
Table S1. Summry of native and isotopically-labelled chemicals used in this study
COVID-treatment drugs
#	Compound name	CAS no.#	IS/SUR	Prec Ion	Prod Ion 1	Prod Ion2	CE (V)	Polarity	LC-MS/MS method	Estimated MDL (ng/L)
1	Chloroquine	54-05-7		320	247	142.2	20	Positive	1	0.7
2	DesethylChloroquine	1476-52-4		292	179.1	114.2	20	Positive	1	0.7
3	DesethylHydroxychloroquine	4298-15-1		308	179	130.2	36	Positive	1	0.7
4	Hydroxychloroquine	118-42-3		336	247.1	158.2	20	Positive	1	0.7
5	Remdesivir			603.15	229.1	200	36	Positive	1	0.7
6	Hydroxychloroquine-D4	1216432-56-2	SUR	340	251	162	24	Positive	1	na
7	Atrazine-13C3,15N3		IS	222	180		20	Positive	1	na
Pharmaceuticals and OTC drugs
#	Compound name	CAS no.#	IS/SUR	Prec Ion	Prod Ion 1	Prod Ion2	CE (V)	Polarity	LC-MS/MS method	Estimated MDL (µg/L)
1	Acetaminophen	103-90-2		152.07	110	65.1	16	Positive	2	0.1
2	Atenolol	29122-68-7		267.17	145	74	32	Positive	2	0.1
3	Caffeine	58-08-2		195.08	137.9	110.3	20	Positive	2	0.1
4	Carbamazepine	298-46-4		237.09	194	193.1	24	Positive	2	0.1
5	Cimetidine	51481-61-9		253.12	159	95	12	Positive	2	0.1
6	Cotinine	486-56-6		177.09	98	80	24	Positive	2	0.1
7	Diclofenac	15307-86-5		296.02	215	214	20	Positive	2	0.1
8	Diltiazem	42399-41-7		415.16	178	109.1	24	Positive	2	0.1
9	Diphenhydramine	58-73-1		256.16	166.9	152.1	12	Positive	2	0.1
10	Fenofibrate	49562-28-9		361.11	233.1	138.8	16	Positive	2	0.1
11	Fluoxetine	54910-89-3		310.13	148.1	44	4	Positive	2	0.1
12	Ketoprofen	22071-15-4		255.09	209	77.1	12	Positive	2	0.1
13	Lamotrigine	84057-84-1		256.1	211.3	109	28	Positive	2	0.1
14	Metoprolol	51384-51-1		268.18	74	56.2	24	Positive	2	0.1
15	Naproxen	22204-53-1		231.1	148.7	121	16	Positive	2	0.1
16	Nicotine	54-11-5		163.12	130	117	24	Positive	2	0.1
17	Nifedipine	21829-25-4		347.13	315	195	4	Positive	2	0.1
18	Paraxanthine	611-59-6		181.06	124.1	69.1	20	Positive	2	0.1
19	Primidone	125-33-7		219.12	162.1	91	4	Positive	2	0.1
20	Propranolol	525-66-6		260.16	116.1	56	12	Positive	2	0.1
21	Ranitidine	66357-35-5		315.15	176	129.9	16	Positive	2	0.1
22	Salbutamol	18559-94-9		240.16	222.1	148	8	Positive	2	0.1
23	Sulfamethoxazole	723-46-6		254.06	108	92.1	20	Positive	2	0.1
24	Trimethoprim	738-70-5		291.15	230	123.2	24	Positive	2	0.1
25	Venlafaxine	93413-69-5		278.21	260.3	58	0	Positive	2	0.1
26	Warfarin	81-81-2		309.11	250.9	163.2	20	Positive	2	0.1
27	Acetaminophen-D4	64315-36-2	IS	156.1	114		16	Positive	2	na
28	Atenolol-D7	1202864-50-3	IS	274.22	145		32	Positive	2	na
29	Atrazine-13C3,15N3		IS	222	180		20	Positive	2	na
30	Caffeine-C3	78072-66-9	IS	198.09	140		20	Positive	2	na
31	Carbamazepine-D10	132183-78-9	IS	247.16	204		24	Positive	2	na
32	Cimetidine-D3	1185237-29-9	IS	256.13	95		32	Positive	2	na
33	Cotinine-D3	110952-70-0	IS	180.11	80.1		28	Positive	2	na
34	Diclofenac-D4	153466-65-0	IS	300.04	217.9		36	Positive	2	na
35	Diltiazem-D3		IS	418.18	178		24	Positive	2	na
36	Diphenhydramine-D3	170082-18-5	IS	259.18	167.1		8	Positive	2	na
37	Fluoxetine-D5	1173020-43-3	IS	315.17	153		4	Positive	2	na
38	Ketoprofen-D3	159490-55-8	IS	258.11	212		12	Positive	2	na
39	Lamotrigine-13C,15N4		IS	259.03	74.1		76	Positive	2	na
40	Metoprolol-D7	959787-96-3	IS	275.23	105.1		20	Positive	2	na
41	Nicotine-D4	350818-69-8	IS	167.14	121		28	Positive	2	na
42	Paraxanthine-D6		IS	187.1	127		24	Positive	2	na
43	Propranolol-D7	98897-23-5	IS	267.2	56.1		28	Positive	2	na
44	Ranitidine-D6	1185514-83-3	IS	321.19	176		16	Positive	2	na
45	Salbutamol-D9	1173021-73-2	IS	249.22	231.1		8	Positive	2	na
46	Sulfamethoxazole-D4	1020719-86-1	IS	258.09	96.1		32	Positive	2	na
47	Trimethoprim-D3	1189923-38-3	IS	294.17	230.1		24	Positive	2	na
48	Venlafaxine-D6	1062606-12-5	IS	284.25	58		20	Positive	2	na
49	Warfarin-D5	75472-93-4	IS	314.15	163		12	Positive	2	na

## Sheet: Table S2
Table S2. LC-QQQ parameters and conditions
Agilent 6495B QQQ MS
	Method 1	Method 2
Parameter	Value	Value
Ion Source	Agilent Jet Stream ESI	Agilent Jet Stream ESI
Gas Temp (°C)	250	250
Gas Flow (L/min)	15	16
Nebulizer (psi)	20	40
Sheath Gas Heater	350	350
Sheath Gas Flow	12	12
Capillary (V)	4000	3000
V Charging	500	0
Polarity	pos	pos
Ion Funnel Parameters	Value	Value
Pos High Pressure RF	170	160
Pos Low Pressure RF	60	60
Agilent 1260 Multisampler (G7167B)
	Method 1	Method 2
Parameter	Value	Value
Injection Volume (µL)	5	5
Sampler Temp (°C)	4	4
Agilent 1260 Quat. Pump (G7104C)
	Method 1	Method 2
Parameter	Value	Value
Flow (mL/min)	0.5	0.35
Solvent A	Water + 0.1% Formic acid + 5 mM NH4OAc	Water + 0.1% Formic acid + 5 mM NH4OAc
Solvent B	50% Methanol + 50% Acetonitrile	50% Methanol + 50% Acetonitrile
Timetable	Value	Value
1	0.00 min - 95% A + 5% B	0.00 min - 95% A + 5% B
2	0.50 min - 95% A + 5% B	11.0 min - 0% A + 100% B
3	8.00 min - 0% A + 100% B	13.4 min - 0% A + 100% B
4	9.00 min - 95% A + 5% B	13.5 min - 95% A + 5% B
Post Time (min)	5	6.5
Total Run Time (min)	14	20
Agilent 1260 Column Comp. (G7116B)
	Method 1	Method 2
Parameter	Value	Value
Column Temp (°C)	40	40
Analytical Column	Agilent Polaris C18-Ether 3 × 150 mm, 3 µm	Phenomenex Kinetex XB-C18 2.1 x 100 mm, 1.7 µm

## Sheet: Table S3
Table S3. Statistics of the viral gene copies and the drugs in wastewater measured in this study
	n	DF	Median	Mean	Stdev	Min	Max
		%	gene copies/L
SARS-CoV-2 RNA	183	0.986014	62365	121794	172300	87	988349
	n	DF	Median	Mean	Stdev	Min	Max
		%	ng/L
Chloroquine	10	0.0900901	3.2386	10.8595	14.5859	<0.70	41.0655
DesethylChloroquine	110	0.990991	3.32169	4.66074	4.17512	<0.70	30.6207
Hydroxychloroquine	111	1	36.8755	38.0488	14.7521	10.159	93.7697
DesethylHydroxychloroquine	103	0.927928	2.14473	2.76918	2.33657	<0.70	14.9494
Remdesivir	25	0.225225	1.98004	2.2287	1.71176	<0.70	8.58124
	n	DF	Median	Mean	Stdev	Min	Max
		%	µg/L
Acetaminophen	111	1	75.2427	83.6103	44.1544	19.5305	237.164
Atenolol	111	1	0.726	0.735679	0.197096	0.291732	1.25735
Caffeine	111	1	88.678	88.1537	20.358	48.1868	147.644
Carbamazepine	111	1	0.138938	0.162356	0.151106	0.0670501	1.6558
Cotinine	111	1	1.66326	1.63576	0.275743	0.969965	2.5847
Diltiazem	111	1	0.224786	0.223717	0.0570224	0.118743	0.562501
Diphenhydramine	111	1	1.35374	1.44082	0.556625	0.490733	4.69875
Metoprolol	111	1	1.37625	1.42768	0.477248	0.813106	5.5202
Nicotine	111	1	3.81054	4.37597	2.16098	1.07715	17.1352
Paraxanthine	111	1	22.9178	23.1473	4.50927	12.6426	37.7741
Sulfamethoxazole	111	1	0.767895	1.68802	5.46061	0.240447	55.8898
Trimethoprim	111	1	0.255707	0.471785	1.4916	0.145582	15.7087
Venlafaxine	111	1	0.499647	0.866933	1.30569	0.291704	10.6217
